# Supplementary material for: Barriers to adaptation of environmental sustainability in SMEs: A qualitative study
Source: PLoS One. 2024 May 16;19(5):e0298580. doi: 10.1371/journal.pone.0298580 (PMC11098482; doi:10.1371/journal.pone.0298580)
Supplement: S1 Data set — (XLSX) [file pone.0298580.s001.xlsx]

## Sheet: Sheet1
The characteristics of the interviewees are summarized in the table given below:
Demographic profile of interviewees
Characteristics	Frequency
Gender:
Male	29
Female	1
Sector:
Restaurant	2
Hotel	2
Furniture	3
Agriculture	2
Marble production	5
Beauty parlor	2
Motor Garage	2
UPS manufacturers	2
Salt company	1
Steel plating	1
Lubricants	1
Wheel manufacturers	1
PVC pipe manufacturers	1
Service stations	1
Dry item suppliers	1
Shopping marts	1
Gems and Jewelry suppliers	1
Mosaic	1
Location:
Quetta	18
Hub	10
Winder	1
Khuzdar	1
Position of the interviewee
Owner	15
Senior Manager	15
Interview questions
Awareness about Environmental sustainability
a. Is the term ecopreneur familiar to you ?
b. We are aware of the solid and liquid waste management problems in the city.
c. We are aware of the problems about city's sources of drinking water.
d. We are aware of the problems about city's sources of electricity.
e. We develop product or services with corresponding natural environmental impact in mind.
External Factors and its impact on awareness and attitude of SME owners and managers in practicing environmental sustainability practices
a. Firms communicate with customers/buyers about environmental issues.
b. Firms deal with suppliers or distributors with environmental friendly business practices.
c. Role of goverment Legislations in infusing environmental sustainability practices in SMEs.
Internal Factors and its impact on awareness and attitude of SME owners and managers in practicing environmental sustainability practices
a. Availability of adequate financial resources and availability of positive cash flows.
b. Access to credit and loans from banks and other financial institutions.
c. Can easily raise funds to support plans for expansion of production capacity?
d. Adequate financial resources to support further training and development of employees.
e. Adequate financial resources to develop or buy new production machinery.
Impact of Environmental Awareness and Attitudes of SME owners and managers towards environmental sustainability practices
a. We (i.e. managers and employees) have adequate knowledge about environmental sustainability and global warming, climate change etc?
b. Environment-friendly manufacturing practices are good for any business?
c. Which media has played its role in increasing awareness about environment issues?
d. Does religion teach the lesson of ethics?
e. Corporate social responsibility generates many profits?
f. Environmental sustainability should be present in in all organizations?
g. We know that business have important role to play in environmental protection.
h. Is profit making better than care of environment?
i. Recycling of production waste is a normal practice in business?
j. The business gains more customers as a result of being environment-friendly business?
Environmental Practices (Policies, Strategies, Systems)
a. Company’s policy regarding the environmental friendliness of the usage of resources in the business processes:
i. A general company policy
ii. A policy focused on water.
iii. A policy focused on gas.
iv. A policy focused on electricity.
v. A policy focused on other resources
b. Policy regarding conservation of resources and reuse of waste materials?
c. Training of employees includes environmental awareness?
d. Firms practice in voluntary environmental programs?
Awareness About Environmental Sustainability
The first step in the research process was the orientation of environmental sustainability issues and acknowledging the level of awareness in the owners and senior managers of SMEs. The term sustainability was interchanged with environmental care practices.
Q1: When asked about being aware of the term ecopreneurs?
The word ecopreneurship was very new to most of the interviewees, whereas 2 of them had only heard about it and did not had any concept about it. Major group of respondents who were educated had a sufficient knowledge about environmental protection in their production process, those who were not well educated or were illiterate did not had any knowledge and weren’t practicing any precautions in t…
Q2: Awareness about :
Solid and liquid waste management
Problems of drinking water, electricity
When respondents were asked that were they aware of the city’s sources and problems of drinking water and electricity, all of the respondents said that It was quite a problem, load shedding of electricity had affected their business a lot those who could afford other means like generators were surviving others had lost major share of their business. Water was scarce for drinking as well as for bu…
One of the respondent from the hotel industry said that “running a 4-star hotel is a big responsibility and it increases our cost when we buy water and have it checked in the labs, if Quetta did not face the water scarcity problems then we would also have benefited from it”. The respondent at Hub city said that although the water came from Hub dam and its dependent on the level of rain. Water was…
Major of the SMEs were facing scarcity of water and electricity like all the people living in Pakistan did.
Q3: Firms develop product or services with corresponding natural environmental impact in mind:
From the evidence collected it was evident that most of the firms did not made environment issue as part of their business issue. No particular efforts were made to have minimum negative impact on environment while manufacturing products or providing services.
Very few firms who were ISO certified and dealt business with international customers had policies regarding natural environment to be safeguarded or secured during production of products or delivering of services. For example, the avoidance of lead in manufacturing, checking of chemical discharge in water, avoid leakage of oil on ground etc. For the rest of the firms making enough profit to surv…
Except for 3 or 4 SME owners the rest of the business owners tend to recognize the effect of businesses on environment and the importance of being aware and the complexity of the environment issues. The main concern showed by major of the respondents was the role of the govt which was lacking, their attitudes seemed to be positive towards environmental issues but required the financial and practi…
External Factors and its impact on awareness and attitude of SME owners and managers towards practicing environmental sustainability practices
Thequestions was to capture the essence of external factors that worked as motivators or constrained factors in environmental sustainability practices.
Q1: Firms communicate with customers/buyers about environmental issues:
The answer to this question divided the respondents into local and international business dealers. Those firms who were dealing only with local customers said that the customers they only go for lower costs whereas firms dealing with international customers said that the business at the international level has bound the organizations to work and follow certain basic policies among them environmen…
Q2:Firms deal with suppliers or distributors with environmental friendly business practices: Answering to this question SMEs who had choices to make from many distributors to select one or those who were bound by their customers to deal with environmental friendly business were dealing environmental friendly suppliers or dealers, whereas SMEs of Balochistan provinces mainly were dealing with loca…
Those who had sufficient knowledge and were aware had adopted the methods to be environmentally sustainable but not to the maximum level because of lack of any kind of support from the government organizations, they wanted to work in this regard but failed because the forward and backward integration lack the awareness, adoption and were only interested in cost reduction rather than environment p…
Q3: Role of Govt Legislations in infusing environmental sustainability practices in SMEs: Government in Quetta city does not seem to play any role in guiding these SMEs towards environment safety. Respondents were unaware of any governmental institute regarding environment safety or anyone visiting them to see or plan for future environmental sustainability. A respondent working as a distributor …
Internal Factors and its impact on awareness and attitude of SME owners and managers towards practicing environmental sustainability practices
Q1: Availability of adequate financial resources and availability of positive cash flows.
Among the most businesses the restaurant, lubricants, rice dealers, furniture were running a sound business and were financially strong, whereas most of the businesses were worried for their survival and said that the current status was very low.
Respondent from the tin making firm said that in past few years they suffered losses but in the previous year they reached at the breakeven point but still their business was in danger as tin was being rapidly replaced by plastic. The manager of the mosaic making firm said that financial position was very slow and down, as the donor had stopped financing their expenses had increased their budget …
Most of the respondents from the marble factories replied that competition is tough, wastage is high due to lack of proper machinery so they were not able to manage their businesses. Most of the marble factories were shut down because of loses those working were fighting for survival except for the very few who had latest machineries for marble cutting etc and were able to reap profits.
Q2: Access to credit and loans from banks and other financial institutions.
Maximum of the firms said that due to their goodwill they can access the banks and personal contacts for raising loans but won’t do so because the bank procedures are very difficult and lengthy takes lots of time, interests rates are very high and people have tend to lost their businesses in paying back the principal and interest amount. The SMEs which were registered and had an NIT number were p…
Whereas the rest of the organizations interviewed were working on small scales and said they were facing quite problems in meeting their monetary needs of their organization but still were unable to access to credit and loans.
Respondents from the marble factories had a very negative view as one respondent replied that one nearly loses their business to the banks, has it has been experienced that factories were kept has a collateral and were not able to meet the bank demands and had lost their factories, so has the business was not producing much profit so could not take the risk of taking bank loans.
The CEO of the mosaic making firm said that small organization like mosaic making SMEs could face many difficulties in gaining access to the financial institutions.
Q3: Can easily raise funds to support plans for expansion of production capacity?
SMEs which were reluctant to go to financial institutions or which were working in sound positions were questioned that were they capable of raising funds for expansion on their bases that is from their business or family, friends and relatives.
The manager at the steel plating company said that “we as a group of companies collaborating work it out under the name of Siddiqsons”.
The owners at the marble city were of the view that in the business community and friends they thought that they would be able to easily raise funds but due to the prevailing condition in the marble city and downward of business no one was not interested in any kind of further investments. On the other hand, the salt companies were working in good position and one of the manager of the salt makin…
“in 1986 when the company started business it used to produce 1 ton per day, at the moment the organization was producing 200 tons and was planning to increase the production capacity to 1000 tons, according to him Hub salt had reinvestment at its basic mission, so the answer was yes it could easily raise funds either from equity or risk”.
In summary firms with strong position and positive cash flows were in the position to raise funds for further expansion, those firms which were striving for survival had no intention for expansion and few said that if their raw materials would not have gone waste they would definitely had enough to raise capital by their own.
Q4: Adequate financial resources to support further training and development of employees.
Training and development of employees for future endeavors when SMEs where questioned in this regard again the firms with sound financial position were willing and able to initiate whereas those firms for whom survival was the main issue were reluctant to support their employees for further training and development. The owner of the rice distribution firm said that they send their employees for f…
The wheel making and the salt refinery firms had training in their regular policies, employees were given trainings for promotion and continuous learning. One of the managers from the marble manufacturing firms said that LIEDA assist them in giving regular training to their employees.
Collectively every firm said that once the employee joins the organization the very basic training is provided to them, whereas training and development of employees rests with the financial position of the firm and the governmental support. In short there were very few firms say four out of thirty interviewed agreed that they think of the future head and see their employees as valuable assets an…
Q5: Adequate financial resources to develop or buy new production machinery.
Availability of financial resources to develop or buy new production machinery was a question asked from the respondents to get the essence that were they willing to move towards environmental sustainability by upgrading their machineries or buying new machineries which were environmentally safe. The respondent from the tin plating firm said that for the betterment and long term profitability the…
For the oil refining firms on small scale investments in new filling machines, lab equipment’s, changing to converter belts were made, according to them innovations had to be carried along.
The marble factories except for one or few were suffering mainly because of lack of investments in latest machineries which they were not able to afford and they did not had government support in this regard also. So those firms who were able to invest in latest machineries were earning more profits then others and were even on the safe side of securing the environment on the other hand others on…
Impact of Environmental Awareness and Attitudes of SME owners and managers towards environmental sustainability practices
Q1: We ( i.e. managers and employees) have adequate knowledge about environmental sustainability and global warming, climate change etc?
People working in the organization participate in shaping the culture of the organization and the owners and senior managers set the standards and policies. When the respondents were asked about their level of knowledge about environmental sustainability and climatic change etc level of education become the facilitator and hurdle. Those respondents who had good education level had a sound knowled…
Q2: Environment-friendly manufacturing practices are good for any business?
When the respondents were questioned about being environmentally friendly is good for business most of the respondents agreed and were of the view that its part of the control process. The minority who did not agree had a conservative approach and due to lack of education and awareness were unable to address the strength of doing environment- friendly business.
The respondent from the mosaic manufacturing SMEs was of the view that “yes of course conservation and precautions are long term investments”. One of the respondent from the marble factories who was very heartbroken from the destructions at the marble blasting sites said that these marbles they get from the environment is what they were doing business on if they don’t remain environment friendly …
The SMEs which were doing business internationally for example, marbles, mosaic, oil refinery, salt, restaurant sector etc said that for them being environmentally friendly is part of doing business because at international level foreign companies refused to do business with firms who did not had environment care aspect in their business.
Q3: Which media has played its role in increasing awareness about environment issues?
People nowadays mainly watch television or use internet. The role of tv from most of the respondents was appreciated and few of the respondents said that they have gained lots of information about the environmental issues from the internet.
Q4: Does religion teaches the lesson of ethics?
According to the data collection nearly all the respondents agreed to the fact that religion does teaches the lesson of ethics and taking care of the environment or being environmental sustainable does belongs to our ethics. One of the respondent at the marble factory said that as “our religion teaches us about cleanliness that its part of our belief, so does it plays a vital role in ensuring our…
The answer to the question from the senior manager from the oil industry respondent “In Islam the first and foremost thing is care of humans and for that ethics bound us to take care of our environment. Religion Islam gives us the teaching that one human should not hurt the other, so if we act upon it then according to this care of others, care of society and care of environment is definitely par…
Q4: Corporate social responsibility generates many profits?
Corporate social responsibility was used as a tool of creating good will among public by the most of the firms interviewed. The respondents from the restaurant industry said that “According to me the answer is definitely corporate responsibility generates more profits because in our business it all depends on the care of customers, providing them with fresh & healthy food in an healthy & clean en…
The established SMEs were putting their efforts in playing their role in corporate social responsibility, the manager of the tin plating firm replied that “in this small village of Winder people are suffering from polluted water and there is no source of cleaning drinking water, the water available is salty sea water which cannot be used for drinking so we as fulfilling our corporate social respo…
The manager of the oil refining firm respondent “ In the long run it definitely generates profit for example in Hub city Hepatitis is very common, if we don’t pay attention and ignore it then it would spread like hell and when our labor’s would be sick it would definitely increase our expenses, because these skilled labors are our organizations assets. For that we have organized a hepatitis vacci…
The respondents from the marble city said that they tried their best to play their role but uneducated people and non-cooperative labor always became the hurdle. They said that they tried their best to fulfil their responsibility from the very scratch level of making washrooms for them but still they did not use it but were working on providing trainings, safety measures and electricity usage and…
Four of the respondents did not agree to it the manager from the salt industry was of the opinion that to consider corporate social responsibility and profit margin to walk along, according to him thinking about profit and social responsibility leads to economics and then it does not remains social its only for the organizations sake, while on the other hand we do work for the betterment of our l…
Q5: Environmental sustainability should be present in in all organizations?
When the essence of environmental sustainability was briefed and cleared to all respondents the manger from the wheel making firm that replied that some aspects of environmental sustainability practices do increase profit instead of decreasing it other than that whether it decreases or increases current profit for sustainability and long term profits environmental sustainability practices should …
The respondent from the oil refining firms said that “We have an operational integration system, where its checked that oil dropped on the ground is limited, we spend many lakhs to take care of the environment by the level of wastage of water, gas and electricity. A report is formed which is submitted monthly to access the level of effect of the organization on the environment”.
One of the respondent from the marble factory said that although he was quiet aware of the advantages of being environmentally sustainable but was restricted due to lack of resources. In the same way the other respondents also needed government support and resources to be environmentally sustainable.
Q6: We know that business have important role to play in environmental protection
The owner of the restaurant respondent “Business can play a vital role in environmental protection, using of limited amount of water, gas and electricity. Managing the leftovers of the customers and properly disposing of the garbage this the role our business our business can play in environment protection”. The respondent from seed and fertilizer distributing firms answer to this question was po…
The respondent from the hotel industry said that they had pasted slogans everywhere around the hotel to stop wastage of water, electricity etc. The manager from the steel plating industry was of the view that “definitely every business has a big hand in polluting the environment & is benefiting from the environment and so should also play its role in its protection”.
The manager of the wheel making company said “many of the businesses can play their role in environment protection and every one should like we don’t use lead in our wheels only because it’s not environment friendly although it’s cheaper than other metals”. On the other hand, manager of the salt refinery company said “in today’s world business is the one damaging the environment so they should be…
The CEO of mosaic firm said “To me its social and economical competency, if an organization includes environmental aspects in their business routines then they have an edge over the others In our organization we look to Hubco for support in this regard and we are well aware how dust can affect the eyes and health of the people living around so we do take care of these issues”. One of the responde…
Whereas respondent from the service station and garage lacked information and did not had an enough knowledge to add something.
Q7: Is profit making better than care of environment?
All of the participants had a positive opinion saying that environment is more preferable to us, as this is where we live and want it to be secured. When asked that would you like environmental sustainability to be present in all firms although it may reduce profit, respondent said that
“As we deal with rice supply, we used to pack our rice in plastic bags but after realizing that this is harmful for the environment we changed to paper bags for packing, although it increased our cost but for long term sustainability it seemed more preferable.”
The respondent working at the parlor had an opinion regarding environmental sustainability presence in organization by saying that
“In our business environmental sustainability does not decrease profit rather it gives us competitive advantage, when our customers observe us using environment friendly products they come more often and spread the news that we use safe products resulting in increased customers and more profit.”
Respondents were very positive and were of the opinion that the environmental care would result in the long run sustainability of the firms. In the agriculture sector they were working together with an American company, promoting seeds (tomato, apple plantation etc.) that would result in greater yield and long shelf life of the products. According to him that was possible only when quality seeds …
The employer at the shopping mall, although working at a supervisory level did not had an adequate knowledge refused saying that we will not adopt environmental sustainability approach if it will reduce our profit.
A very positive approach was seen, many respondents were of the view that being entrepreneurs they have a lot of social responsibility on their shoulders, so they had to take care of environment along with the profit they reap, as according to them this was part of their ethics as well they viewed it has profit and environment care both go together, where ever one runs is factory , the environmen…
One of the business owner replied that “both should be taken care of , business is done on and for profit without profit business cannot last but if this business and profit generation is done on ethical bases then definitely care of environment will come along with profit generation.
Profit is the main aspect a firm starts business for, firms think about their profit first but one should not forget the main aspect of environment care as it’s the home where the firm’s business dwells. Environment and the mother earth are the suppliers and bases of our every resource used in the production capacity managed to gain profit, if you don’t think about the supplier i.e. your backward…
Q8: Recycling of production waste is a normal practice in business?
From the frequency table half of the respondents of the thirty interviewed agreed of recycling of their waste products whereas from the other half few did not had any residual wastes others said no such system is introduced in their firms although they want to but are unaware of the practices.
The manager of tin plating company said that the water used in the tin plating company was recycled to be used again, the tin scraps were utilized and the hard board leftovers were sold to the packing companies to be used in making boxes.
Answering to the query of recycling of production wastes, the manager of gems and jewelry company agreed and replied,
“As we work in gems and stones our raw material is very rare and expensive so the residual material is reused in very fine jewelry and synthetic materials”.
The respondent from the salt company added that in salt industry organization were reutilizing the leftovers of salt by evaporating the water by sun heat and consuming back the residuals.
The manager of the oil refinery detailed in this regard by saying that “we managed a project in which experts from Switzerland were invited to guide us to manage our wastes and to recycle it. Me myself am responsible for the oil collection and reclamation and make sure that it remains in a managed level. we have reclamation plants which can clean the dirty oil and so that we can use it again but …
The CEO of mosaic company said that “our organization is based on the wastes of other marble factories and its utilized to form an export quality product, so we don’t waste anything, even we reuse the dirty water by passing it through different tanks”.
The respondents from the marble city said that in marble business only thing which could be reused was water and on a small scale the waste powder was used in making distemper and chalk etc. Cleaned water for reuse and residual pieces of marbles were used in decoration piece making (I saw tables, wash basins, mirror decors in the factory and table head made of very fine pieces of waste marbles).
Q9: The business gains more customers as a result of being environment-friendly business?
In regard to question raised about the relation being environmental friendly and increase in business and customers SMEs working already at the international level were affirmative, as now a days certain policies and criteria are mandatory to do business at the international level, for them being ISO certified is gaining international customers and this certification require the firms to manufact…
One of the owner of a successful SME said that “yes of course conservation and precautions are long term investments”. And those in the marble sector were of the view that “in our marble business if we don’t look at the environmental sustainability then in the long run there won’t be any marble left for us to do business but we are hopeless and only striving to protect our business”.
Environmental precaution practices were agreed to be beneficial by all the respondents those who had the resources and finances were in a comfortable position to practice and attract customers and the rest who although were aware and fully agreed to the phenomena were constrained due to lack of resources and finances.
Maximizing profit is business ethics and if the product or service produced is bought its because of its product acceptance by the consumer remaining in limits of cultural issues and still it may be unethical regarding environmental issues still accepted by the consumer would result in profit maximization (Primeaux & Stieber, 1994). Customers like Iranian companies only deal with manufactures who…
On the other hand, few respondents replied in negative by saying that marble city was already lost maximum of its business and they did not had any choice further to have selective customers.
Environmental Practices (Policies, Strategies, Systems)
Q1: Company’s policy regarding the environmental friendliness of the usage of resources in the business processes:
a. A general company policy.
b. A policy focused on water.
c. A policy focused on gas.
d. A policy focused on electricity.
e. A policy focused on other resources.
Except for three of the SMEs the rest of the firms refused to have any written policy regarding environmental sustainability practices. Those who had any environmental policy was the one which necessitate them for the ISO certification. The manager of wheel manufacturing firm said that since two years they had their ISO certification which includes the environmental policy aspects. In the Oil ref…
Q2: Policy regarding conservation of resources and reuse of waste materials?
The answer to these questions was given differently in different sectors but the message and the theme was the same that they owners strived hard to conserve resources in their firms but were unfortunately not supported by the labors.
Although the manager of the tin plating company agreed and said that they at higher level trying their best to conserve resources by replacing heaters with most efficient ones but still the organization was facing problems from the labors who were uncooperative in saving resources and were advised and warned would take it negative and form unions to boycott and blackmailed the organization to do …
The respondent from marble city said that “ in marble cutting 1hp machine is used that consumes a lot of electricity and increases our costs a lot, so we continuously guide the labors to conserve electricity but unfortunately in this marble city workers at this level are uneducated and they donot listen to what is said to them and if scolded on their careless attitude mostly leave the organizatio…
Many of the respondents were of the opinion that conservation of resources decreases costs.
Q3: Training of employees includes environmental awareness
Mostly in many SMEs general training regarding usage of machineries and chemicals was given. However, some of the respondents added that there training did include environmental perspective, like the respondent from the tin plating added that in general training the employees are trained to take care of the chemical waste to be drained in pipelines, water to be processed and boiler to be used wit…
The respondent from the mosaic firm replied that the international organization, the donor wants the organization to train their employees on environmental, marketing, labor laws etc, so environmental aspect training is there.
Most of the respondents said that they do guide the employees to take care of themselves and the environment but lack of education was a very big issue which caused lack of understanding.
As compared to the other marble factories, one of the marble factory was a big organization and had captured most of the employees and said that they did provided step by step training regarding every issue.
The owner of the furniture company said that “Our employees are trained to the level of knowledge we as an owner have”.
Q4: Firms practice in voluntary environmental programs
Voluntary environment programs rested upon the level of awareness and availability of resources. Firms which were in sound financial position and were aware of environmental aspects did participated whereas others did not.
The tin plating company had a water purification plant to help conserve water and supply of clean water is part of the voluntary environmental programs. The salt making company didnot had any programs particularly related to environment but voluntary programs like providing health care facilities and education facilities etc. The respondent from the oil refinery company said that their hepatitis …
The respondent from the mosaic making firm respondent that “our firms is based on voluntary training of females to reuse and conserve resources to maximize income and avoid wastage of a natural resource like marble residuals , so it has a positive effect on the environment that marble pieces which can go waste and dumped can be a profit generating resource providing jobs to many people also”.
One of the respondent from the marble city said that his organization was working very efficiently in voluntary environmental programs like tree plantation etc but water consumption and costs of purchasing water increased and was not able to continue it.

## Sheet: Sheet2
2	28
28	2
28	2
28	2
4	26
3	27
3	27
4	26
11	19
14	16
11	19
4	26
10	20
6	24
6	24
30	0
5	25
10	20
20	10
2	28
27	3
15	15
3	27
26	4
6	24
6	24
